# Supplementary material for: Scientometric Research on Trend Analysis of Nano-Based Sustained Drug Release Systems for Wound Healing
Source: Pharmaceutics. 2023 Apr 6;15(4):1168. doi: 10.3390/pharmaceutics15041168 (PMC10145462; doi:10.3390/pharmaceutics15041168)
Supplement: Supplementary file 1 [file pharmaceutics-15-01168-s001.zip]

Archive with 1 entries (1 files):
- pharmaceutics-2247767-supplementary.pdf
